# Supplementary material for: Feasibility of Automated Image-Based Red Bone Marrow Dosimetry for [177Lu]Lu-PSMA Radiopharmaceutical Therapy of Metastatic Castration-Resistant Prostate Cancer
Source: Cancers (Basel). 2025 Jul 11;17(14):2313. doi: 10.3390/cancers17142313 (PMC12294081; doi:10.3390/cancers17142313)
Supplement: Supplementary file 1 [file cancers-17-02313-s001.zip]

Archive with 1 entries (1 files):
- cancers-3685039-supplementary.pdf
